# Supplementary material for: Large-Scale Analysis Exploring Evolution of Catalytic Machineries and Mechanisms in Enzyme Superfamilies
Source: J Mol Biol. 2016 Jan 29;428(2Part A):253–67. doi: 10.1016/j.jmb.2015.11.010 (PMC4751976; doi:10.1016/j.jmb.2015.11.010)
Supplement: Table S22 — Summary of specificity compared to overall reaction chemistry for each superfamily. An overall description of specificity compared to overall reaction chemistry is provided with to the CATH superfamily pages for further exploration of functional changes. [file mmc15.xlsx]

## Sheet: Sheet1
CATH Superfamily ID	Structure Similairity	Bond Change Similarity	Specificity Compared To Overall Reaction Chemistry	CATH Superfamily Link
00003.00010.00200.00010	0.02	0	Different bond changes Different reactants	http://www.cathdb.info/version/latest/superfamily/3.10.200.10
00003.00030.00413.00010	0.0833333	0.44	Different bond changes Different reactants	http://www.cathdb.info/version/latest/superfamily/3.30.413.10
00003.00020.00020.00360	0.12	0.38	Different bond changes Different reactants	http://www.cathdb.info/version/latest/superfamily/3.20.20.360
00003.00090.00700.00010	0.12	0.19	Different bond changes Different reactants	http://www.cathdb.info/version/latest/superfamily/3.90.700.10
00001.00020.01220.00012	0.12	0.38	Different bond changes Different reactants	http://www.cathdb.info/version/latest/superfamily/1.20.1220.12
00001.00020.01260.00010	0.13	0.49	Different bond changes Different reactants	http://www.cathdb.info/version/latest/superfamily/1.20.1260.10
00003.00040.00366.00010	0.14	0.4	Different bond changes Different reactants	http://www.cathdb.info/version/latest/superfamily/3.40.366.10
00003.00030.01780.00010	0.14	0.2	Different bond changes Different reactants	http://www.cathdb.info/version/latest/superfamily/3.30.1780.10
00001.00010.00405.00010	0.145	1	Same bond changes Different reactants	http://www.cathdb.info/version/latest/superfamily/1.10.405.10
00003.00090.00330.00010	0.15	0.69	Same bond changes Different reactants	http://www.cathdb.info/version/latest/superfamily/3.90.330.10
00002.00060.00040.00420	0.168333	0.533333	Same bond changes Different reactants	http://www.cathdb.info/version/latest/superfamily/2.60.40.420
00003.00040.00050.01270	0.18	0.24	Different bond changes Different reactants	http://www.cathdb.info/version/latest/superfamily/3.40.50.1270
00003.00040.00050.01260	0.18	0.24	Different bond changes Different reactants	http://www.cathdb.info/version/latest/superfamily/3.40.50.1260
00001.00010.00420.00010	0.2	0.633333	Same bond changes Different reactants	http://www.cathdb.info/version/latest/superfamily/1.10.420.10
00002.00060.00120.00200	0.21	0.08	Different bond changes Different reactants	http://www.cathdb.info/version/latest/superfamily/2.60.120.200
00003.00040.00050.01950	0.21	0.56	Same bond changes Different reactants	http://www.cathdb.info/version/latest/superfamily/3.40.50.1950
00003.00090.01300.00010	0.218	0.82	Same bond changes Different reactants	http://www.cathdb.info/version/latest/superfamily/3.90.1300.10
00003.00040.00910.00010	0.22	0.4	Different bond changes Different reactants	http://www.cathdb.info/version/latest/superfamily/3.40.910.10
00003.00030.00365.00010	0.224706	0.186471	Different bond changes Different reactants	http://www.cathdb.info/version/latest/superfamily/3.30.365.10
00003.00030.00009.00010	0.23	0.58	Same bond changes Different reactants	http://www.cathdb.info/version/latest/superfamily/3.30.9.10
00003.00030.00070.00020	0.231	0.14	Different bond changes Different reactants	http://www.cathdb.info/version/latest/superfamily/3.30.70.20
00003.00040.00228.00010	0.233333	0.383333	Different bond changes Different reactants	http://www.cathdb.info/version/latest/superfamily/3.40.228.10
00003.00090.00870.00010	0.24	0.1	Different bond changes Different reactants	http://www.cathdb.info/version/latest/superfamily/3.90.870.10
00001.00010.00520.00010	0.252222	0.601111	Same bond changes Different reactants	http://www.cathdb.info/version/latest/superfamily/1.10.520.10
00003.00040.00190.00010	0.268	0.194	Different bond changes Different reactants	http://www.cathdb.info/version/latest/superfamily/3.40.190.10
00003.00030.00540.00010	0.279	0.52	Same bond changes Different reactants	http://www.cathdb.info/version/latest/superfamily/3.30.540.10
00003.00075.00010.00010	0.2825	0.6975	Same bond changes Different reactants	http://www.cathdb.info/version/latest/superfamily/3.75.10.10
00002.00060.00120.00010	0.287778	0.189444	Different bond changes Different reactants	http://www.cathdb.info/version/latest/superfamily/2.60.120.10
00003.00060.00110.00010	0.298889	0.736667	Same bond changes Different reactants	http://www.cathdb.info/version/latest/superfamily/3.60.110.10
00003.00020.00020.00210	0.3	0.165	Different bond changes Different reactants	http://www.cathdb.info/version/latest/superfamily/3.20.20.210
00003.00040.00710.00010	0.3	0.6	Same bond changes Different reactants	http://www.cathdb.info/version/latest/superfamily/3.40.710.10
00001.00010.00400.00010	0.305	0.625	Same bond changes Different reactants	http://www.cathdb.info/version/latest/superfamily/1.10.400.10
00003.00040.00050.01110	0.316	0.616	Same bond changes Different reactants	http://www.cathdb.info/version/latest/superfamily/3.40.50.1110
00003.00030.00043.00010	0.32	0.433333	Different bond changes Different reactants	http://www.cathdb.info/version/latest/superfamily/3.30.43.10
00002.00120.00010.00030	0.32	0.25	Different bond changes Different reactants	http://www.cathdb.info/version/latest/superfamily/2.120.10.30
00003.00030.00465.00010	0.322105	0.465263	Different bond changes Different reactants	http://www.cathdb.info/version/latest/superfamily/3.30.465.10
00003.00040.00050.01220	0.338333	0.514167	Same bond changes Different reactants	http://www.cathdb.info/version/latest/superfamily/3.40.50.1220
00003.00020.00020.00300	0.34	0.73	Same bond changes Different reactants	http://www.cathdb.info/version/latest/superfamily/3.20.20.300
00003.00040.00050.01820	0.345172	0.47	Different bond changes Different reactants	http://www.cathdb.info/version/latest/superfamily/3.40.50.1820
00001.00020.00910.00010	0.348333	0.15	Different bond changes Different reactants	http://www.cathdb.info/version/latest/superfamily/1.20.910.10
00003.00020.00020.00150	0.35	0.305	Different bond changes Different reactants	http://www.cathdb.info/version/latest/superfamily/3.20.20.150
00003.00010.00180.00010	0.352941	0.193529	Different bond changes Different reactants	http://www.cathdb.info/version/latest/superfamily/3.10.180.10
00003.00090.00780.00010	0.362857	0.952857	Same bond changes Different reactants	http://www.cathdb.info/version/latest/superfamily/3.90.780.10
00003.00010.00050.00040	0.38	0	Different bond changes Different reactants	http://www.cathdb.info/version/latest/superfamily/3.10.50.40
00003.00040.00050.00280	0.385	0.445	Different bond changes Different reactants	http://www.cathdb.info/version/latest/superfamily/3.40.50.280
00003.00040.00050.10300	0.39	0.08	Different bond changes Different reactants	http://www.cathdb.info/version/latest/superfamily/3.40.50.10300
00002.00060.00040.00010	0.3975	0.75	Same bond changes Different reactants	http://www.cathdb.info/version/latest/superfamily/2.60.40.10
00003.00060.00020.00010	0.397692	0.564615	Same bond changes Different reactants	http://www.cathdb.info/version/latest/superfamily/3.60.20.10
00003.00040.00462.00010	0.4	0.035	Different bond changes Different reactants	http://www.cathdb.info/version/latest/superfamily/3.40.462.10
00003.00065.00010.00010	0.4	1	Same bond changes Different reactants	http://www.cathdb.info/version/latest/superfamily/3.65.10.10
00003.00040.00250.00010	0.402857	0.472857	Different bond changes Different reactants	http://www.cathdb.info/version/latest/superfamily/3.40.250.10
00003.00020.00070.00020	0.41	0.37	Different bond changes Different reactants	http://www.cathdb.info/version/latest/superfamily/3.20.70.20
00003.00060.00060.00010	0.41	1	Same bond changes Different reactants	http://www.cathdb.info/version/latest/superfamily/3.60.60.10
00003.00030.01130.00010	0.4175	0.165	Different bond changes Different reactants	http://www.cathdb.info/version/latest/superfamily/3.30.1130.10
00003.00050.00020.00010	0.43	1	Same bond changes Different reactants	http://www.cathdb.info/version/latest/superfamily/3.50.20.10
00003.00020.00020.00140	0.437	0.66	Same bond changes Different reactants	http://www.cathdb.info/version/latest/superfamily/3.20.20.140
00003.00040.00050.00970	0.442432	0.553514	Same bond changes Different reactants	http://www.cathdb.info/version/latest/superfamily/3.40.50.970
00003.00040.00050.00270	0.445	0.5	Same bond changes Different reactants	http://www.cathdb.info/version/latest/superfamily/3.40.50.270
00003.00090.00190.00010	0.447143	1	Same bond changes Different reactants	http://www.cathdb.info/version/latest/superfamily/3.90.190.10
00003.00040.00050.00450	0.45	1	Same bond changes Different reactants	http://www.cathdb.info/version/latest/superfamily/3.40.50.450
00002.00160.00010.00010	0.465	0.4275	Same bond changes Different reactants	http://www.cathdb.info/version/latest/superfamily/2.160.10.10
00003.00040.00050.01170	0.466667	0.626667	Same bond changes Different reactants	http://www.cathdb.info/version/latest/superfamily/3.40.50.1170
00003.00040.00050.00040	0.466667	0.626667	Same bond changes Different reactants	http://www.cathdb.info/version/latest/superfamily/3.40.50.40
00003.00030.00070.00560	0.47	0.2	Different bond changes Different reactants	http://www.cathdb.info/version/latest/superfamily/3.30.70.560
00003.00030.00390.00010	0.477778	0.463333	Same bond changes Different reactants	http://www.cathdb.info/version/latest/superfamily/3.30.390.10
00003.00040.00050.01240	0.480769	0.83	Same bond changes Different reactants	http://www.cathdb.info/version/latest/superfamily/3.40.50.1240
00003.00020.00020.00070	0.487952	0.481807	Same bond changes Different reactants	http://www.cathdb.info/version/latest/superfamily/3.20.20.70
00001.00010.00640.00010	0.488	0.438	Same bond changes Different reactants	http://www.cathdb.info/version/latest/superfamily/1.10.640.10
00001.00010.01280.00010	0.49	0.57	Same bond changes Different reactants	http://www.cathdb.info/version/latest/superfamily/1.10.1280.10
00003.00040.00030.00010	0.507273	0.428636	Different bond changes Same reactants	http://www.cathdb.info/version/latest/superfamily/3.40.30.10
00001.00010.00238.00010	0.51	0.253333	Different bond changes Same reactants	http://www.cathdb.info/version/latest/superfamily/1.10.238.10
00002.00060.00120.00310	0.52	0.23	Different bond changes Same reactants	http://www.cathdb.info/version/latest/superfamily/2.60.120.310
00002.00060.00120.00230	0.52	0.23	Different bond changes Same reactants	http://www.cathdb.info/version/latest/superfamily/2.60.120.230
00003.00040.00050.01360	0.525	0.355	Different bond changes Same reactants	http://www.cathdb.info/version/latest/superfamily/3.40.50.1360
00003.00020.00020.00120	0.525	0.24	Different bond changes Same reactants	http://www.cathdb.info/version/latest/superfamily/3.20.20.120
00003.00040.01180.00010	0.526667	0.263333	Different bond changes Same reactants	http://www.cathdb.info/version/latest/superfamily/3.40.1180.10
00003.00060.00021.00010	0.529167	0.86	Same bond changes Same reactants	http://www.cathdb.info/version/latest/superfamily/3.60.21.10
00002.00060.00130.00010	0.53	0.32	Different bond changes Same reactants	http://www.cathdb.info/version/latest/superfamily/2.60.130.10
00001.00020.00200.00010	0.538	0.62	Same bond changes Same reactants	http://www.cathdb.info/version/latest/superfamily/1.20.200.10
00001.00010.00606.00010	0.54	0.6	Same bond changes Same reactants	http://www.cathdb.info/version/latest/superfamily/1.10.606.10
00003.00090.00660.00010	0.542	0.928	Same bond changes Same reactants	http://www.cathdb.info/version/latest/superfamily/3.90.660.10
00001.00020.00059.00010	0.545	0.39	Different bond changes Same reactants	http://www.cathdb.info/version/latest/superfamily/1.20.59.10
00003.00040.00720.00010	0.5575	0.535	Same bond changes Same reactants	http://www.cathdb.info/version/latest/superfamily/3.40.720.10
00003.00040.00050.01000	0.5596	0.706	Same bond changes Same reactants	http://www.cathdb.info/version/latest/superfamily/3.40.50.1000
00002.00040.00037.00010	0.56	0.6	Same bond changes Same reactants	http://www.cathdb.info/version/latest/superfamily/2.40.37.10
00003.00050.00030.00010	0.57	0.586667	Same bond changes Same reactants	http://www.cathdb.info/version/latest/superfamily/3.50.30.10
00003.00020.00020.00190	0.572	0.515	Same bond changes Same reactants	http://www.cathdb.info/version/latest/superfamily/3.20.20.190
00003.00040.00640.00010	0.577639	0.543889	Same bond changes Same reactants	http://www.cathdb.info/version/latest/superfamily/3.40.640.10
00001.00010.00275.00010	0.58	0.53875	Same bond changes Same reactants	http://www.cathdb.info/version/latest/superfamily/1.10.275.10
00001.00010.00045.00010	0.58	0	Different bond changes Same reactants	http://www.cathdb.info/version/latest/superfamily/1.10.45.10
00002.00070.00070.00010	0.59	0.44	Different bond changes Same reactants	http://www.cathdb.info/version/latest/superfamily/2.70.70.10
00002.00102.00010.00010	0.599167	0.560833	Same bond changes Same reactants	http://www.cathdb.info/version/latest/superfamily/2.102.10.10
00003.00040.00050.01100	0.6008	0.3664	Different bond changes Same reactants	http://www.cathdb.info/version/latest/superfamily/3.40.50.1100
00003.00040.00630.00010	0.613333	0.91	Same bond changes Same reactants	http://www.cathdb.info/version/latest/superfamily/3.40.630.10
00003.00020.00020.00060	0.617857	0.329286	Different bond changes Same reactants	http://www.cathdb.info/version/latest/superfamily/3.20.20.60
00003.00010.00310.00010	0.621429	0.604286	Same bond changes Same reactants	http://www.cathdb.info/version/latest/superfamily/3.10.310.10
00003.00040.00050.10490	0.62625	0.41375	Different bond changes Same reactants	http://www.cathdb.info/version/latest/superfamily/3.40.50.10490
00001.00020.01090.00010	0.631538	0.636154	Same bond changes Same reactants	http://www.cathdb.info/version/latest/superfamily/1.20.1090.10
00001.00010.00489.00010	0.64	0.5	Same bond changes Same reactants	http://www.cathdb.info/version/latest/superfamily/1.10.489.10
00003.00040.00050.00850	0.64	0.55	Same bond changes Same reactants	http://www.cathdb.info/version/latest/superfamily/3.40.50.850
00003.00020.00020.00010	0.643333	0.48	Different bond changes Same reactants	http://www.cathdb.info/version/latest/superfamily/3.20.20.10
00003.00010.00450.00050	0.644	0.712	Same bond changes Same reactants	http://www.cathdb.info/version/latest/superfamily/3.10.450.50
00003.00020.00020.00110	0.65	0.21	Different bond changes Same reactants	http://www.cathdb.info/version/latest/superfamily/3.20.20.110
00001.00020.00140.00010	0.652	0.359	Different bond changes Same reactants	http://www.cathdb.info/version/latest/superfamily/1.20.140.10
00001.00020.00970.00010	0.656667	0.606667	Same bond changes Same reactants	http://www.cathdb.info/version/latest/superfamily/1.20.970.10
00003.00030.00300.00010	0.66	0.61	Same bond changes Same reactants	http://www.cathdb.info/version/latest/superfamily/3.30.300.10
00003.00060.00010.00010	0.6625	0.835	Same bond changes Same reactants	http://www.cathdb.info/version/latest/superfamily/3.60.10.10
00003.00040.01030.00010	0.66375	0.4975	Different bond changes Same reactants	http://www.cathdb.info/version/latest/superfamily/3.40.1030.10
00003.00020.00010.00010	0.665	0.7	Same bond changes Same reactants	http://www.cathdb.info/version/latest/superfamily/3.20.10.10
00001.00020.00210.00010	0.67	0.53	Same bond changes Same reactants	http://www.cathdb.info/version/latest/superfamily/1.20.210.10
00002.00140.00010.00020	0.68	0.5	Same bond changes Same reactants	http://www.cathdb.info/version/latest/superfamily/2.140.10.20
00003.00040.00140.00020	0.69	0.25	Different bond changes Same reactants	http://www.cathdb.info/version/latest/superfamily/3.40.140.20
00003.00020.00020.00220	0.69	0	Different bond changes Same reactants	http://www.cathdb.info/version/latest/superfamily/3.20.20.220
00003.00050.00050.00060	0.690667	0.272	Different bond changes Same reactants	http://www.cathdb.info/version/latest/superfamily/3.50.50.60
00003.00020.00020.00020	0.692	0.334	Different bond changes Same reactants	http://www.cathdb.info/version/latest/superfamily/3.20.20.20
00003.00030.00870.00010	0.695	0.81	Same bond changes Same reactants	http://www.cathdb.info/version/latest/superfamily/3.30.870.10
00003.00030.00460.00010	0.711538	0.983077	Same bond changes Same reactants	http://www.cathdb.info/version/latest/superfamily/3.30.460.10
00003.00040.00140.00010	0.72	1	Same bond changes Same reactants	http://www.cathdb.info/version/latest/superfamily/3.40.140.10
00003.00090.00850.00010	0.72	0.13	Different bond changes Same reactants	http://www.cathdb.info/version/latest/superfamily/3.90.850.10
00003.00090.00079.00010	0.722	0.734	Same bond changes Same reactants	http://www.cathdb.info/version/latest/superfamily/3.90.79.10
00003.00040.00800.00010	0.724	1	Same bond changes Same reactants	http://www.cathdb.info/version/latest/superfamily/3.40.800.10
00003.00040.00430.00010	0.727	0.236	Different bond changes Same reactants	http://www.cathdb.info/version/latest/superfamily/3.40.430.10
00003.00010.00129.00010	0.7275	0.665	Same bond changes Same reactants	http://www.cathdb.info/version/latest/superfamily/3.10.129.10
00002.00070.00098.00010	0.73	1	Same bond changes Same reactants	http://www.cathdb.info/version/latest/superfamily/2.70.98.10
00002.00070.00098.00020	0.73	1	Same bond changes Same reactants	http://www.cathdb.info/version/latest/superfamily/2.70.98.20
00002.00060.00120.00330	0.743571	0.742143	Same bond changes Same reactants	http://www.cathdb.info/version/latest/superfamily/2.60.120.330
00001.00010.00760.00010	0.755	0.376667	Different bond changes Same reactants	http://www.cathdb.info/version/latest/superfamily/1.10.760.10
00003.00040.00050.00360	0.76	0.05	Different bond changes Same reactants	http://www.cathdb.info/version/latest/superfamily/3.40.50.360
00003.00040.00050.01370	0.761429	0.885714	Same bond changes Same reactants	http://www.cathdb.info/version/latest/superfamily/3.40.50.1370
00003.00090.00245.00010	0.765	0.675	Same bond changes Same reactants	http://www.cathdb.info/version/latest/superfamily/3.90.245.10
00003.00040.00718.00010	0.767	0.605	Same bond changes Same reactants	http://www.cathdb.info/version/latest/superfamily/3.40.718.10
00001.00010.00008.00060	0.77	0.8	Same bond changes Same reactants	http://www.cathdb.info/version/latest/superfamily/1.10.8.60
00001.00050.00010.00020	0.774	0.58	Same bond changes Same reactants	http://www.cathdb.info/version/latest/superfamily/1.50.10.20
00003.00090.00420.00010	0.774	0.9	Same bond changes Same reactants	http://www.cathdb.info/version/latest/superfamily/3.90.420.10
00002.00040.00030.00010	0.785385	0.383846	Different bond changes Same reactants	http://www.cathdb.info/version/latest/superfamily/2.40.30.10
00003.00040.00225.00010	0.79	0.613333	Same bond changes Same reactants	http://www.cathdb.info/version/latest/superfamily/3.40.225.10
00003.00040.00050.01380	0.793333	0.393333	Different bond changes Same reactants	http://www.cathdb.info/version/latest/superfamily/3.40.50.1380
00003.00030.00300.00030	0.794286	0.708571	Same bond changes Same reactants	http://www.cathdb.info/version/latest/superfamily/3.30.300.30
00003.00040.00050.00720	0.808556	0.610611	Same bond changes Same reactants	http://www.cathdb.info/version/latest/superfamily/3.40.50.720
00002.00040.00230.00010	0.81	0.67	Same bond changes Same reactants	http://www.cathdb.info/version/latest/superfamily/2.40.230.10
00003.00040.00050.00020	0.81	0.667778	Same bond changes Same reactants	http://www.cathdb.info/version/latest/superfamily/3.40.50.20
00003.00090.00380.00010	0.81	0.743333	Same bond changes Same reactants	http://www.cathdb.info/version/latest/superfamily/3.90.380.10
00001.00010.00010.00010	0.811579	0.924737	Same bond changes Same reactants	http://www.cathdb.info/version/latest/superfamily/1.10.10.10
00003.00040.00050.00980	0.814444	0.745	Same bond changes Same reactants	http://www.cathdb.info/version/latest/superfamily/3.40.50.980
00003.00040.00050.01980	0.818	0.394	Different bond changes Same reactants	http://www.cathdb.info/version/latest/superfamily/3.40.50.1980
00003.00040.00050.02020	0.823846	0.569231	Same bond changes Same reactants	http://www.cathdb.info/version/latest/superfamily/3.40.50.2020
00003.00040.00050.02000	0.825758	0.687576	Same bond changes Same reactants	http://www.cathdb.info/version/latest/superfamily/3.40.50.2000
00003.00040.00630.00030	0.828462	0.805385	Same bond changes Same reactants	http://www.cathdb.info/version/latest/superfamily/3.40.630.30
00003.00040.00050.00170	0.8325	0.555	Same bond changes Same reactants	http://www.cathdb.info/version/latest/superfamily/3.40.50.170
00003.00030.00559.00010	0.83381	0.595238	Same bond changes Same reactants	http://www.cathdb.info/version/latest/superfamily/3.30.559.10
00003.00030.00360.00010	0.835789	0.815263	Same bond changes Same reactants	http://www.cathdb.info/version/latest/superfamily/3.30.360.10
00003.00040.00050.01580	0.838571	0.914286	Same bond changes Same reactants	http://www.cathdb.info/version/latest/superfamily/3.40.50.1580
00003.00030.00990.00010	0.84	0.4	Different bond changes Same reactants	http://www.cathdb.info/version/latest/superfamily/3.30.990.10
00003.00040.00050.00080	0.840833	0.621667	Same bond changes Same reactants	http://www.cathdb.info/version/latest/superfamily/3.40.50.80
00003.00030.00499.00010	0.8425	0.323125	Different bond changes Same reactants	http://www.cathdb.info/version/latest/superfamily/3.30.499.10
00003.00040.00192.00010	0.844643	0.735714	Same bond changes Same reactants	http://www.cathdb.info/version/latest/superfamily/3.40.192.10
00001.00010.01040.00010	0.846364	0.812727	Same bond changes Same reactants	http://www.cathdb.info/version/latest/superfamily/1.10.1040.10
00001.00010.00600.00010	0.847333	0.567333	Same bond changes Same reactants	http://www.cathdb.info/version/latest/superfamily/1.10.600.10
00003.00030.00070.00100	0.848571	0.714286	Same bond changes Same reactants	http://www.cathdb.info/version/latest/superfamily/3.30.70.100
00003.00030.00470.00020	0.849394	0.743939	Same bond changes Same reactants	http://www.cathdb.info/version/latest/superfamily/3.30.470.20
00003.00020.00020.00080	0.851429	0.811429	Same bond changes Same reactants	http://www.cathdb.info/version/latest/superfamily/3.20.20.80
00003.00020.00020.00030	0.853333	0.563333	Same bond changes Same reactants	http://www.cathdb.info/version/latest/superfamily/3.20.20.30
00003.00040.01160.00010	0.854	0.434	Different bond changes Same reactants	http://www.cathdb.info/version/latest/superfamily/3.40.1160.10
00002.00040.00030.00020	0.856667	0.666667	Same bond changes Same reactants	http://www.cathdb.info/version/latest/superfamily/2.40.30.20
00003.00040.00050.00880	0.857778	0.532222	Same bond changes Same reactants	http://www.cathdb.info/version/latest/superfamily/3.40.50.880
00003.00040.00050.00150	0.858	0.7855	Same bond changes Same reactants	http://www.cathdb.info/version/latest/superfamily/3.40.50.150
00003.00040.01190.00020	0.858421	0.775263	Same bond changes Same reactants	http://www.cathdb.info/version/latest/superfamily/3.40.1190.20
00003.00090.00470.00020	0.86	0	Different bond changes Same reactants	http://www.cathdb.info/version/latest/superfamily/3.90.470.20
00003.00040.01090.00010	0.86	0.89	Same bond changes Same reactants	http://www.cathdb.info/version/latest/superfamily/3.40.1090.10
00003.00030.00390.00030	0.861429	0.318571	Different bond changes Same reactants	http://www.cathdb.info/version/latest/superfamily/3.30.390.30
00003.00060.00120.00010	0.866	0.418	Same bond changes Same reactants	http://www.cathdb.info/version/latest/superfamily/3.60.120.10
00003.00040.01060.00010	0.871429	0.325714	Different bond changes Same reactants	http://www.cathdb.info/version/latest/superfamily/3.40.1060.10
00003.00030.01490.00020	0.873529	0.805294	Same bond changes Same reactants	http://www.cathdb.info/version/latest/superfamily/3.30.1490.20
00003.00030.01060.00010	0.88	1	Same bond changes Same reactants	http://www.cathdb.info/version/latest/superfamily/3.30.1060.10
00002.00170.00150.00020	0.88	1	Same bond changes Same reactants	http://www.cathdb.info/version/latest/superfamily/2.170.150.20
00003.00020.00019.00010	0.886	0.288	Different bond changes Same reactants	http://www.cathdb.info/version/latest/superfamily/3.20.19.10
00003.00040.00050.01400	0.892	0.33	Different bond changes Same reactants	http://www.cathdb.info/version/latest/superfamily/3.40.50.1400
00003.00090.01200.00010	0.894545	0.79	Same bond changes Same reactants	http://www.cathdb.info/version/latest/superfamily/3.90.1200.10
00003.00090.00340.00010	0.9	0.47	Different bond changes Same reactants	http://www.cathdb.info/version/latest/superfamily/3.90.340.10
00001.00020.00245.00010	0.9	0.875556	Same bond changes Same reactants	http://www.cathdb.info/version/latest/superfamily/1.20.245.10
00003.00090.01230.00010	0.9	0.47	Different bond changes Same reactants	http://www.cathdb.info/version/latest/superfamily/3.90.1230.10
00003.00030.00572.00010	0.9	0.40375	Different bond changes Same reactants	http://www.cathdb.info/version/latest/superfamily/3.30.572.10
00003.00040.00050.00300	0.902041	0.978163	Same bond changes Same reactants	http://www.cathdb.info/version/latest/superfamily/3.40.50.300
00003.00030.00428.00010	0.9025	0.75	Same bond changes Same reactants	http://www.cathdb.info/version/latest/superfamily/3.30.428.10
00003.00090.00025.00010	0.903846	0.523077	Same bond changes Same reactants	http://www.cathdb.info/version/latest/superfamily/3.90.25.10
00003.00030.00230.00010	0.904286	0.968571	Same bond changes Same reactants	http://www.cathdb.info/version/latest/superfamily/3.30.230.10
00003.00040.00047.00010	0.906818	0.732727	Same bond changes Same reactants	http://www.cathdb.info/version/latest/superfamily/3.40.47.10
00003.00030.00420.00040	0.9072	0.8896	Same bond changes Same reactants	http://www.cathdb.info/version/latest/superfamily/3.30.420.40
00003.00040.00605.00010	0.909615	0.8675	Same bond changes Same reactants	http://www.cathdb.info/version/latest/superfamily/3.40.605.10
00003.00030.00429.00010	0.91	0.61	Same bond changes Same reactants	http://www.cathdb.info/version/latest/superfamily/3.30.429.10
00003.00090.00180.00010	0.911714	0.838	Same bond changes Same reactants	http://www.cathdb.info/version/latest/superfamily/3.90.180.10
00003.00040.00120.00010	0.912727	0.98	Same bond changes Same reactants	http://www.cathdb.info/version/latest/superfamily/3.40.120.10
00003.00090.00226.00010	0.914091	0.468636	Different bond changes Same reactants	http://www.cathdb.info/version/latest/superfamily/3.90.226.10
00001.00010.00620.00020	0.92	1	Same bond changes Same reactants	http://www.cathdb.info/version/latest/superfamily/1.10.620.20
00002.00030.00110.00010	0.9325	1	Same bond changes Same reactants	http://www.cathdb.info/version/latest/superfamily/2.30.110.10
00001.00010.00800.00010	0.935	1	Same bond changes Same reactants	http://www.cathdb.info/version/latest/superfamily/1.10.800.10
00003.00020.00020.00100	0.935294	0.735294	Same bond changes Same reactants	http://www.cathdb.info/version/latest/superfamily/3.20.20.100
00003.00040.00050.00620	0.936154	0.871538	Same bond changes Same reactants	http://www.cathdb.info/version/latest/superfamily/3.40.50.620
00003.00040.00309.00010	0.937333	0.887333	Same bond changes Same reactants	http://www.cathdb.info/version/latest/superfamily/3.40.309.10
00003.00030.00930.00010	0.937857	0.875714	Same bond changes Same reactants	http://www.cathdb.info/version/latest/superfamily/3.30.930.10
00003.00090.00228.00020	0.95	1	Same bond changes Same reactants	http://www.cathdb.info/version/latest/superfamily/3.90.228.20
00003.00030.01540.00010	0.95	0.13	Different bond changes Same reactants	http://www.cathdb.info/version/latest/superfamily/3.30.1540.10
00003.00030.00200.00020	0.951842	0.989474	Same bond changes Same reactants	http://www.cathdb.info/version/latest/superfamily/3.30.200.20
00003.00090.00110.00010	0.955	0.805	Same bond changes Same reactants	http://www.cathdb.info/version/latest/superfamily/3.90.110.10
00003.00040.01190.00010	0.955	0.95875	Same bond changes Same reactants	http://www.cathdb.info/version/latest/superfamily/3.40.1190.10
00003.00090.00550.00010	0.958333	0.838333	Same bond changes Same reactants	http://www.cathdb.info/version/latest/superfamily/3.90.550.10
00001.00010.00510.00010	0.960299	0.992537	Same bond changes Same reactants	http://www.cathdb.info/version/latest/superfamily/1.10.510.10
00003.00030.00590.00010	0.962857	1	Same bond changes Same reactants	http://www.cathdb.info/version/latest/superfamily/3.30.590.10
00003.00040.00367.00020	0.97	1	Same bond changes Same reactants	http://www.cathdb.info/version/latest/superfamily/3.40.367.20
00002.00070.00040.00010	0.974	0.422	Different bond changes Same reactants	http://www.cathdb.info/version/latest/superfamily/2.70.40.10
00003.00030.00070.00420	0.98	1	Same bond changes Same reactants	http://www.cathdb.info/version/latest/superfamily/3.30.70.420
00003.00090.00770.00010	0.98	1	Same bond changes Same reactants	http://www.cathdb.info/version/latest/superfamily/3.90.770.10
00001.00010.00240.00010	0.99	0.93	Same bond changes Same reactants	http://www.cathdb.info/version/latest/superfamily/1.10.240.10
00003.00040.00050.00261	0.990909	1	Same bond changes Same reactants	http://www.cathdb.info/version/latest/superfamily/3.40.50.261
00003.00030.00070.01230	1	1	Same bond changes Same reactants	http://www.cathdb.info/version/latest/superfamily/3.30.70.1230
00001.00010.00580.00010	1	0.33	Different bond changes Same reactants	http://www.cathdb.info/version/latest/superfamily/1.10.580.10
00003.00030.00565.00010	1	1	Same bond changes Same reactants	http://www.cathdb.info/version/latest/superfamily/3.30.565.10
00003.00030.00800.00010	1	0.67	Same bond changes Same reactants	http://www.cathdb.info/version/latest/superfamily/3.30.800.10
00003.00040.01400.00010	1	1	Same bond changes Same reactants	http://www.cathdb.info/version/latest/superfamily/3.40.1400.10
00001.00010.01160.00010	1	1	Same bond changes Same reactants	http://www.cathdb.info/version/latest/superfamily/1.10.1160.10
00003.00030.00810.00010	1	0.67	Same bond changes Same reactants	http://www.cathdb.info/version/latest/superfamily/3.30.810.10
00001.00010.00230.00010	1	0.33	Different bond changes Same reactants	http://www.cathdb.info/version/latest/superfamily/1.10.230.10
